# Supplementary material for: Glucose and glutamine metabolism in relation to mutational status in NSCLC histological subtypes
Source: Thorac Cancer. 2019 Oct 30;10(12):2289–99. doi: 10.1111/1759-7714.13226 (PMC6885430; doi:10.1111/1759-7714.13226)
Supplement: Supplementary file 2 — Data S2 Supplementary File. [file TCA-10-2289-s002.xlsx]

## Sheet: Blad1
Patient	Histology	AKT1 RefSeq NM_005163.2 codon 17	BRAF RefSeq NM_004333.4 codon 594-601	EGFR RefSeq NM_005228.3 exon 12 (codon 492), exon 18 (codon 709-719), exon 19, exon 20, exon -21 (codon 858-861)	ERBB2 RefSeq NM_004448.3 codon 770772-785781	GNA11 RefSeq NM_002067.4 codon 183 en 209	GNAQ RefSeq NM_002072.3 codon 183 en 209	GNAS RefSeq NM_000516.4 codon 201 en 227	H3F3A RefSeq NM_002107.4 codon 28 en 35	H3F3B RefSeq NM_005324.4 codon 37	HRAS RefSeq NM_005343.2 codon 12, 13, 27, 59 en 61	IDH1 RefSeq NM_005896.3 codon 132	IDH2 RefSeq NM_002168.3 codon 140 en 172	JAK2 RefSeq NM_004972.3 codon 617	KIT RefSeq NM_000222.2 exon 8, 9, 11, 13 (codon 642-655), 14 en 17 (codon 816-823)	KRAS RefSeq NM_004985.4 codon 12, 13, 59, 61, 117 en 146	MPL RefSeq NM_005373.2 codon 515	MYD88 RefSeq NM_002468.4 codon 265	NRAS RefSeq NM_002524.4 codon 12, 13, 59, 61, 117 en 146	PDGFRA RefSeq NM_006206.4 exon 12, 14 en 18 (codon 824-842)	PIK3CA RefSeq NM_006218.2 Exon 10 (codon 542-546) en 21 (codon 1043-1049)	TP53 RefSeq NM_000546.4
1	SCC																				c.1624G>A (p.(Glu542Lys))	c.725G>T (p.Cys242Phe)) + c.1164_1165delinsT (p.(Glu388fs))
2	lepidic predominant AC																					c.408A>T (p.(Gln136His))
3	acinar predominant AC																					c.376-2A>T (p.? Splice-site)
4	acinar predominant AC															c.34G>T (p.(Gly12Cys))
5	SCC														c.1901G>T (p.(Arg634Leu))							c.469G>T (p.(Val157Phe))
6	solid predominant AC																					c.772G>T (p.(Glu258*))
7	acinar predominant AC																					c.1015G>T (p.(Glu339*))
8	SCC																					c.587G>C (p.(Arg196Pro))
9	SCC																					c.839G>C (p.(Arg280Thr))
10	acinar predominant AC			c.2573T>G (p.((Leu858Arg))
11	solid predominant AC
12	papillary predominant AC																					c.1045G>T (p.(Glu349*))
13	acinar predominant AC																					c.854A>T (p.(Glu285Val))
14	solid predominant AC																					c.707A>G (p.(Tyr236Cys))
15	solid predominant AC															c.35G>T (p.(Gly12Val))						461G>T (p.(Gly154Val))
16	acinar predominant AC			c.2573T>G (p.((Leu858Arg))																		c.844C>T (p.(Arg282Trp))
17	solid predominant AC																					c.329G>C (p.(Arg110Pro))
18	solid predominant AC															c.34G>T (p.(Gly12Cys))
19	acinar predominant AC															c.35G>A (p.(Gly12Asp))						c.994-3C>G
20	acinar predominant AC															c.35G>T (p.(Gly12Val))						c.725G>T (p.(Cys242Phe))
21	acinar predominant AC														c.2401A>G (p.(Thr801Ala))							c.919+1G>T
22	acinar predominant AC															c.37G>T (p.(Gly13Cys))						c.473G>T (p.(Arg158Leu))
23	acinar predominant AC																					c.313G>T (p.(Gly105Cys))
24	solid predominant AC															c.34G>T (p.(Gly12Cys))						c.856del (p.(Glu286fs))
25	acinar predominant AC																					c.452C>A (p.(Pro151His))
26	acinar predominant AC															c.35G>T (p.Gly12Val))
27	acinar predominant AC
28	SCC																					c.358A>G (p.(Lys120Glu))
29	lepidic predominant AC			c.2573T>G (p.((Leu858Arg))																		c.745A>T (p.(Arg249Trp))
30	SCC																					c.407A>C (p.(Gln136Pro))
31	papillary predominant AC
32	solid predominant AC																					c.772G>T (p.(Glu258*))
33	solid predominant AC																					c.747G>T (p.Arg249Ser)) en c.801delG (p.(Asn268fs))
34	SCC															c.182A>G (p.(Gln61Arg))
35	lepidic predominant AC			c.2125G>A (p.(Glu709Lys)) en c.2155G>A (p.(Gly719Ser))																		c.727_741del (p.(Met243_Asn247del))
36	acinar predominant AC			c.2235_2249del (p.(Glu746_Ala750del))																		c.538G>A (p.(Glu180Lys))
37	SCC																				c.1624G>A (p.(Glu542Lys))	c.713G>T (p.Cys238Phe))
38	acinar predominant AC															c.35G>T (p.(Gly12Val))						c.560-1G>T (p.?) (splice-site)
39	SCC																					c.993G>T (p.(Gln331His)) (splice-site)
40	solid predominant AC															c.35G>A (p.(Gly12Asp))				c.2486G>T (p.Gly829Val))		c.817C>T (p.(Arg273Cys))
41	papillary predominant AC																					c.747G>T (p.(Arg249Ser))
42	solid predominant AC																					c.814G>A (p.Val272Met))
43	solid predominant AC																					c.468dup (p.(Val157fs))
44	lepidic predominant AC															c.35G>A (p.(Gly12Asp))
45	acinar predominant AC															c.35G>T (p.(Gly12Val))
46	SCC																					c.535C>A (p.(His 179Asn))
47	SCC																					c.412G>C (p.(Ala138Pro))
48	SCC																					c.437G>A (p.(Trp146*))
49	SCC																					c.459del (p.(Gly154fs))
50	SCC																					c.520_521del (p.(Arg174fs))
51	SCC												c.504C>G (p.(Ile168Met))									c.375+1G>T (p.?) (splice-site)
52	solid predominant AC																					c.731G>T (p.(Gly244Val))
53	acinar predominant AC														c.1903del (p.(Glu635fs))	c.34G>T (p.(Gly12Cys))						c.733G>T (p.(Gly245Cys))
54	SCC																					c.637C>T (p.(Arg213*))
55	acinar predominant AC															c.34G>T (p.(Gly12Cys))						c.476C>A (p.(Ala159Asp))
56	acinar predominant AC																					c.845G>C (p.(Arg282Pro))
57	papillary predominant AC															c.34G>T (p.(Gly12Cys))
58	acinar predominant AC																					niet bepaald
59	papillary predominant AC																					c.856G>C (p.(Glu286Gln))
60	acinar predominant AC																					c.716A>G (p.(Asn239Ser))
61	SCC																					c.455dup (p.(Pro153fs))
62	SCC																					c.562_565delinsTCT (p.(Leu188fs)) en c.796G>A (p.(Gly266Arg))
63	SCC																					c.783del (p.(Ser261fs, splice-site))
64	SCC																				c.3140A>G (p.(His1047Arg))	c.391A>T (p.(Asn131Tyr)) en c.818G>A (p.(Arg273His))
65	SCC																					c.536A>T (p.(His179Leu))
66	SCC															c.34G>T (p.(Gly12Cys))						c.341T>A (p.(Leu114*))
67	SCC																					c.578A>C (p.(His193Pro))
68	lepidic predominant AC															c.34G>T (p.(Gly12Cys))
69	SCC																					c.1009C>T (p.(Arg337Cys))
70	SCC																					c.993G>T (p.(Gln331His))
71	SCC																					c.733G>T (p.(Gly245Cys))
72	SCC																					c.722C>T (p.(Ser241Phe)) en c.745A>G (p.(Arg249Gly))
73	lepidic predominant AC															c.35G>A (p.(Gly12Asp))						c.580_581dup (p.(Ile195fs))
74	solid predominant AC																					c.733G>T (p.(Gly245Cys))
75	SCC																					c.517G>C (p.(Val173Leu))
76	solid predominant AC																					c.879_880dup (p.(Glu294fs))
77	SCC																					c.559+5G>A (p.? splice-site) en c.783-1G>A (p.? splice-site)
78	SCC																					c.430C>T (p.(Gln144*))
79	SCC																				c.1633G>A (p.(Glu545Lys))	c.394A>G (p.(Lys132Glu))
80	acinar predominant AC																					niet bepaald
81	lepidic predominant AC															c.34G>T (p.(Gly12Cys))
82	SCC	c.49G>A (p.(Glu17Lys))																				c.451C>T (p.(Pro151Ser)) en c.536A>G (p.(His179Arg))
83	lepidic predominant AC																					c.833C>T (p.(Pro278Leu))
84	solid predominant AC																					c.830G>T (p.(Cys277Phe))
85	acinar predominant AC			c.2582T>A (p.(Leu861Gln))																		c.820G>T (p.(Val274Phe))
86	micropapillary AC
87	SCC																					c.97-2A>T (p.? Splice-site)
88	solid predominant AC															c.34G>T (p.(Gly12Cys))
89	SCC																					c.714_721del (p.(Asn239fs))
90	SCC																					c.472C>G (p.(Arg158Gly))
91	SCC																					c.524G>A (p.(Arg175His))
92	solid predominant AC		c.1772A>C (p.(Lys591Thr))													c.35G>T (p.(Gly12Val))						c.707A>G (p.(Tyr236Cys))
93	acinar predominant AC															c.34G>T (p.(Gly12Cys))						c.796_797delinsTT (p.(Gly266Leu))
94	SCC											c.356G>T (p.(Arg119Leu))										c.451C>A (p.(Pro151Thr))
95	SCC																					c.817C>T (p.(Arg273Cys))
96	solid predominant AC												c.419G>A (p.(Arg140Gln))
97	acinar predominant AC																					c.742C>T (p.(Arg248Trp))
	SCC=squamous cell carcinoma
	AC=adenocarcinoma
